# Supplementary material for: Genetic Variants at the 9p21.3 Locus Are Associated with Risk for Non-Compressible Artery Disease: Results from the ARTPER Study
Source: Genes (Basel). 2023 Dec 19;15(1):2. doi: 10.3390/genes15010002 (PMC10815029; doi:10.3390/genes15010002)
Supplement: Supplementary file 1 [file genes-15-00002-s001.zip]

Archive with 1 entries (1 files):
- genes-2746594-supplementary.xlsx
