# Supplementary material for: Genetic Variants at the 9p21.3 Locus Are Associated with Risk for Non-Compressible Artery Disease: Results from the ARTPER Study
Source: Genes (Basel). 2023 Dec 19;15(1):2. doi: 10.3390/genes15010002 (PMC10815029; doi:10.3390/genes15010002)
Supplement: Supplementary file 1 [file genes-15-00002-s001.zip › genes-2746594-supplementary.xlsx]

## Sheet: Table S1
Table S1. Linear regression results on ankle-brachial index (ABI) in PAD and control individuals. Adjusted models included as covariates: age, sex, cardiovascular pathology, hypertension, diabetes, dyslipidemia, smoking, physical activity, central obesity and abdominal obesity. A1/A2: minor/major allele; MAF: minor allele frequency; L95/U95: lower/upper bounds of the 95% confidence interval. Anal…
							Unadjusted model					Adjusted model
Gene/Locus	SNP	A1	A2	MAF	n	β	L95	U95	P	n	β	L95	U95	P
TNFRSF9	rs2453021	A	G	0.36	1473	0.007	-0.002	0.016	0.112	1388	0.004	-0.005	0.013	0.363
MTHFR	rs1801133	T	C	0.41	1476	0.002	-0.007	0.011	0.711	1390	0.007	-0.002	0.016	0.145
OSBPL10	rs1902341	A	G	0.42	1474	0.003	-0.006	0.012	0.48	1388	0.002	-0.007	0.011	0.658
VEGF-A	rs699947	A	C	0.47	1477	0.001	-0.007	0.01	0.766	1391	0.003	-0.005	0.011	0.473
IL6	rs1800795	C	G	0.35	1472	-0.005	-0.015	0.004	0.254	1387	-0.004	-0.014	0.005	0.342
9p21.3	rs10757278	A	G	0.48	1451	0.007	-0.002	0.015	0.121	1366	0.005	-0.004	0.013	0.282
9p21.3	rs1333049	G	C	0.48	1473	0.008	0	0.017	0.065	1387	0.006	-0.002	0.015	0.138
BDNF	rs6265	T	C	0.22	1478	0.003	-0.008	0.013	0.598	1392	0.003	-0.007	0.014	0.55
MMP1	rs1799750	G	T	0.5	1470	-0.001	-0.009	0.008	0.872	1384	-0.001	-0.009	0.008	0.908
MMP3	rs35068180	C	A	0.47	1467	0.005	-0.004	0.014	0.284	1382	0.004	-0.004	0.013	0.334
CCL2	rs1024611	G	A	0.23	1471	-0.009	-0.02	0.001	0.073	1386	-0.007	-0.017	0.003	0.181
CCL5	rs2107538	T	C	0.17	1476	0.004	-0.007	0.015	0.488	1390	0.003	-0.008	0.015	0.562
ICAM-1	rs5498	G	A	0.5	1474	0.006	-0.002	0.015	0.147	1388	0.006	-0.003	0.015	0.164
APOE	rs429358	C	T	0.1	1465	0.001	-0.014	0.015	0.911	1380	0.003	-0.011	0.017	0.665
APOE	rs7412	T	C	0.05	1473	0.013	-0.007	0.032	0.204	1387	0.013	-0.006	0.032	0.178

## Sheet: Table S2
Table S2. Linear regression results on ankle-brachial index (ABI) in NCAD and controls. Adjusted models included as covariates: age, sex, cardiovascular pathology, hypertension, diabetes, dyslipidemia, smoking, physical activity, central obesity and abdominal obesity. A1/A2: minor/major allele; MAF: minor allele frequency; L95/U95: lower/upper bounds of the 95% confidence interval. Analyses were …
							Unadjusted model					Adjusted model
Gene/Locus	SNP	A1	A2	MAF	n	β	L95	U95	P	n	β	L95	U95	P
TNFRSF9	rs2453021	A	G	0.36	1486	0.005	-0.002	0.013	0.151	1467	0.005	-0.002	0.013	0.145
MTHFR	rs1801133	T	C	0.41	1490	0.001	-0.006	0.008	0.759	1469	0.002	-0.006	0.009	0.677
OSBPL10	rs1902341	A	G	0.42	1488	0.007	0	0.014	0.068	1467	0.005	-0.002	0.013	0.139
VEGF-A	rs699947	A	C	0.47	1492	-0.005	-0.012	0.002	0.18	1471	-0.004	-0.011	0.002	0.212
IL6	rs1800795	C	G	0.35	1486	0.001	-0.007	0.008	0.817	1465	0.001	-0.006	0.009	0.78
9p21.3	rs10757278	A	G	0.48	1467	-0.002	-0.009	0.005	0.507	1446	-0.002	-0.009	0.005	0.499
9p21.3	rs1333049	G	C	0.48	1487	-0.002	-0.008	0.005	0.657	1466	-0.001	-0.008	0.005	0.681
BDNF	rs6265	T	C	0.22	1493	0	-0.008	0.009	0.91	1472	0	-0.008	0.009	0.961
MMP1	rs1799750	G	T	0.5	1485	0.004	-0.003	0.011	0.3	1464	0.004	-0.003	0.011	0.29
MMP3	rs35068180	C	A	0.47	1481	0	-0.007	0.007	0.918	1461	-0.001	-0.008	0.006	0.872
CCL2	rs1024611	G	A	0.23	1485	-0.008	-0.016	0.001	0.07	1464	-0.007	-0.015	0.001	0.103
CCL5	rs2107538	T	C	0.17	1492	0.008	-0.002	0.017	0.107	1471	0.007	-0.002	0.016	0.127
ICAM-1	rs5498	G	A	0.5	1489	0.002	-0.005	0.009	0.508	1468	0.003	-0.004	0.01	0.37
APOE	rs429358	C	T	0.1	1481	-0.003	-0.015	0.009	0.617	1460	-0.002	-0.014	0.009	0.702
APOE	rs7412	T	C	0.05	1488	0.011	-0.005	0.027	0.164	1467	0.012	-0.004	0.027	0.144
